# Supplementary material for: An Initiator-Free Electrochemical Approach to Radical Thiol–Ene Coupling in a Microfluidic Reactor
Source: Molecules. 2026 Jan 26;31(3):429. doi: 10.3390/molecules31030429 (PMC12898347; doi:10.3390/molecules31030429)
Supplement: Supplementary file 1 [file molecules-31-00429-s001.zip]

Archive with 1 entries (1 files):
- molecules-4090636-supplementary.pdf
